# Supplementary material for: Personal Health Record for Personalizing Research and Care Trajectories: A Proof of Concept Pilot with Diet in Inflammatory Bowel Diseases
Source: J Pers Med. 2023 Mar 29;13(4):601. doi: 10.3390/jpm13040601 (PMC10144383; doi:10.3390/jpm13040601)
Supplement: Supplementary file 1 [file jpm-13-00601-s001.zip]

Archive with 3 entries (3 files):
- Mai+Life IBD Pilot Voedingsadvies.pdf
- Mai-Life-Science-Screenshots.pdf
- PHR_IBDpilot_topicguide.pdf
